# Supplementary material for: Re-Do Plastic Reconstruction for Locally Advanced and Recurrent Colorectal Cancer Following a beyond Total Mesorectal Excision (TME) Operation—Key Considerations
Source: J Clin Med. 2024 Feb 21;13(5):1228. doi: 10.3390/jcm13051228 (PMC10932044; doi:10.3390/jcm13051228)
Supplement: Supplementary file 1 [file jcm-13-01228-s001.zip]

Archive with 1 entries (1 files):
- jcm-2797728-supplementary.pdf
